# Supplementary material for: Antimicrobial Potential and Phytochemical Profile of Wild and Cultivated Populations of Thyme (Thymus sp.) Growing in Western Romania
Source: Plants (Basel). 2021 Sep 3;10(9):1833. doi: 10.3390/plants10091833 (PMC8465029; doi:10.3390/plants10091833)
Supplement: Supplementary file 1 [file plants-10-01833-s001.zip]

Archive with 2 entries (2 files):
- Supplementary Materials S1 The individual chromatograms of Thymus EOs.pdf
- Supplementary Materials S2.pdf
